# Supplementary material for: Ancient human miRNAs are more likely to have broad functions and disease associations than young miRNAs
Source: BMC Genomics. 2017 Aug 31;18:672. doi: 10.1186/s12864-017-4073-z (PMC5579935; doi:10.1186/s12864-017-4073-z)
Supplement: Supplementary file 1 — miRBase Species List. List of all species used in our phylogenetic analysis, along with their respective miRBase codenames and number of annotated miRNAs. (XLSX 35 kb) [file 12864_2017_4073_MOESM1_ESM.xlsx]

## Sheet: Sheet1
Species Name	miRBase Code	Number of Annotated miRNAs
Acacia auriculiformis	aau	2
Acyrthosiphon pisum	api	30
Aedes aegypti	aae	51
Aegilops tauschii	ata	17
Amborella trichopoda	atr	12
Anolis carolinensis	aca	192
Anopheles gambiae	aga	38
Apis mellifera	ame	46
Aquilegia caerulea	aqc	5
Arabidopsis lyrata	aly	28
Arabidopsis thaliana	ath	76
Arachis hypogaea	ahy	2
Artibeus jamaicensis	aja	18
Ascaris suum	asu	37
Ateles geoffroyi	age	60
Bombyx mori	bmo	40
Bos taurus	bta	398
Brachypodium distachyon	bdi	19
Branchiostoma belcheri	bbe	58
Branchiostoma floridae	bfl	76
Brassica napus	bna	23
Brassica oleracea	bol	2
Brassica rapa	bra	23
Brugia malayi	bma	38
Caenorhabditis brenneri	cbn	104
Caenorhabditis briggsae	cbr	98
Caenorhabditis elegans	cel	93
Caenorhabditis remanei	crm	75
Canis familiaris	cfa	384
Capitella teleta	cte	46
Capra hircus	chi	249
Carica papaya	cpa	9
Ciona intestinalis	cin	56
Ciona savignyi	csa	18
Citrus clementina	ccl	3
Citrus reticulata	crt	1
Citrus sinensis	csi	9
Citrus trifoliata	ctr	1
Cricetulus griseus	cgr	189
Cucumis melo	cme	30
Culex quinquefasciatus	cqu	40
Cynara cardunculus	cca	7
Cyprinus carpio	ccr	126
Danio rerio	dre	317
Daphnia pulex	dpu	29
Dictyostelium discoideum	ddi	4
Digitalis purpurea	dpr	5
Drosophila ananassae	dan	54
Drosophila erecta	der	54
Drosophila grimshawi	dgr	64
Drosophila melanogaster	dme	66
Drosophila mojavensis	dmo	54
Drosophila persimilis	dpe	55
Drosophila pseudoobscura	dps	101
Drosophila sechellia	dse	55
Drosophila simulans	dsi	61
Drosophila willistoni	dwi	57
Drosophila yakuba	dya	54
Echinococcus granulosus	egr	18
Echinococcus multilocularis	emu	18
Elaeis guineensis	egu	6
Eptesicus fuscus	efu	199
Equus caballus	eca	398
Festuca arundinacea	far	1
Gallus gallus	gga	184
Glycine max	gma	166
Glycine soja	gso	1
Gorilla gorilla	ggo	349
Gossypium hirsutum	ghr	17
Gossypium raimondii	gra	78
Gyrodactylus salaris	gsa	1
Haemonchus contortus	hco	20
Helianthus annuus	han	1
Helianthus tuberosus	htu	3
Heliconius melpomene	hme	39
Hippoglossus hippoglossus	hhi	30
Homo sapiens	hsa	1025
Ictalurus punctatus	ipu	238
Ixodes scapularis	isc	26
Lagothrix lagotricha	lla	48
Lemur catta	lca	16
Linum usitatissimum	lus	34
Locusta migratoria	lmi	6
Lottia gigantea	lgi	34
Lotus japonicus	lja	7
Macaca mulatta	mml	564
Macaca nemestrina	mne	74
Macropus eugenii	meu	1
Malus domestica	mdm	42
Manduca sexta	mse	39
Manihot esculenta	mes	39
Medicago truncatula	mtr	12
Monodelphis domestica	mdo	183
Mus musculus	mmu	510
Nasonia giraulti	ngi	20
Nasonia longicornis	nlo	18
Nicotiana tabacum	nta	22
Oikopleura dioica	odi	6
Ophiophagus hannah	oha	193
Ornithorhynchus anatinus	oan	176
Oryctolagus cuniculus	ocu	11
Oryza sativa	osa	31
Oryzias latipes	ola	165
Ovis aries	oar	103
Pan paniscus	ppa	88
Pan troglodytes	ptr	655
Panagrellus redivivus	prd	12
Paralichthys olivaceus	pol	20
Patiria miniata	pmi	35
Petromyzon marinus	pma	130
Pinus taeda	pta	2
Plutella xylostella	pxy	12
Pongo pygmaeus	ppy	637
Populus euphratica	peu	2
Populus trichocarpa	ptc	113
Pristionchus pacificus	ppc	31
Prunus persica	ppe	19
Rattus norvegicus	rno	381
Ricinus communis	rco	6
Saccharum officinarum	sof	2
Saccoglossus kowalevskii	sko	34
Saguinus labiatus	sla	42
Salmo salar	ssa	347
Salvia sclarea	ssl	3
Sarcophilus harrisii	sha	59
Schistosoma japonicum	sja	15
Schistosoma mansoni	sma	13
Schmidtea mediterranea	sme	27
Solanum lycopersicum	sly	10
Solanum tuberosum	stu	70
Sorghum bicolor	sbi	28
Strongylocentrotus purpuratus	spu	38
Strongyloides ratti	str	3
Sus scrofa	ssc	261
Symphalangus syndactylus	ssy	11
Taeniopygia guttata	tgu	176
Tetranychus urticae	tur	26
Tetraodon nigroviridis	tni	132
Theobroma cacao	tcc	20
Tribolium castaneum	tca	43
Triticum aestivum	tae	22
Tupaia chinensis	tch	160
Xenopus laevis	xla	20
Xenopus tropicalis	xtr	182
Xenoturbella bocki	xbo	5
Zea mays	zma	29
