# Supplementary material for: Ancient human miRNAs are more likely to have broad functions and disease associations than young miRNAs
Source: BMC Genomics. 2017 Aug 31;18:672. doi: 10.1186/s12864-017-4073-z (PMC5579935; doi:10.1186/s12864-017-4073-z)
Supplement: Supplementary file 2 — Human miRNA Ages. The ages of all human miRNAs computed by ProteinHistorian, with timing estimates in millions of years (MY) based on calibrations from TimeTree. (TXT 18 kb) [file 12864_2017_4073_MOESM2_ESM.txt]

miRNA	Age (MY)
hsa-let-7a-1	910.0
hsa-let-7a-2	910.0
hsa-let-7a-3	910.0
hsa-let-7b	910.0
hsa-let-7c	910.0
hsa-let-7d	910.0
hsa-let-7e	910.0
hsa-let-7f-1	910.0
hsa-let-7f-2	910.0
hsa-let-7g	910.0
hsa-let-7i	910.0
hsa-mir-1-1	910.0
hsa-mir-1-2	910.0
hsa-mir-100	910.0
hsa-mir-101-1	454.6
hsa-mir-101-2	454.6
hsa-mir-103a-1	535.7
hsa-mir-103a-2	535.7
hsa-mir-103b-1	535.7
hsa-mir-103b-2	535.7
hsa-mir-105-1	97.4
hsa-mir-105-2	97.4
hsa-mir-106a	535.7
hsa-mir-106b	535.7
hsa-mir-107	535.7
hsa-mir-10a	910.0
hsa-mir-10b	910.0
hsa-mir-1178	15.7
hsa-mir-1179	97.4
hsa-mir-1180	97.4
hsa-mir-1181	15.7
hsa-mir-1182	6.1
hsa-mir-1183	15.7
hsa-mir-1184-1	6.1
hsa-mir-1184-2	6.1
hsa-mir-1184-3	6.1
hsa-mir-1185-1	97.4
hsa-mir-1185-2	97.4
hsa-mir-1193	97.4
hsa-mir-1197	97.4
hsa-mir-1199	97.4
hsa-mir-1200	15.7
hsa-mir-1202	15.7
hsa-mir-1203	6.1
hsa-mir-1204	97.4
hsa-mir-1205	15.7
hsa-mir-1206	6.1
hsa-mir-1207	15.7
hsa-mir-1208	15.7
hsa-mir-122	454.6
hsa-mir-1224	97.4
hsa-mir-1225	97.4
hsa-mir-1226	29.6
hsa-mir-1227	29.6
hsa-mir-1228	15.7
hsa-mir-1231	89.1
hsa-mir-1233-1	29.6
hsa-mir-1233-2	29.6
hsa-mir-1236	15.7
hsa-mir-1237	15.7
hsa-mir-1238	15.7
hsa-mir-124-1	910.0
hsa-mir-124-2	910.0
hsa-mir-124-3	910.0
hsa-mir-1243	29.6
hsa-mir-1244-1	97.4
hsa-mir-1244-2	97.4
hsa-mir-1244-3	97.4
hsa-mir-1244-4	97.4
hsa-mir-1245a	29.6
hsa-mir-1245b	29.6
hsa-mir-1246	15.7
hsa-mir-1247	97.4
hsa-mir-1248	97.4
hsa-mir-1249	97.4
hsa-mir-1250	29.6
hsa-mir-1251	176.1
hsa-mir-1252	15.7
hsa-mir-1253	15.7
hsa-mir-1254-1	15.7
hsa-mir-1254-2	15.7
hsa-mir-1255a	97.4
hsa-mir-1255b-1	97.4
hsa-mir-1255b-2	97.4
hsa-mir-1256	97.4
hsa-mir-1257	15.7
hsa-mir-1258	6.1
hsa-mir-125a	910.0
hsa-mir-125b-1	910.0
hsa-mir-125b-2	910.0
hsa-mir-126	797.0
hsa-mir-1260a	15.7
hsa-mir-1260b	97.4
hsa-mir-1261	97.4
hsa-mir-1262	29.6
hsa-mir-1263	15.7
hsa-mir-1264	97.4
hsa-mir-1265	15.7
hsa-mir-1266	15.7
hsa-mir-1267	15.7
hsa-mir-1268a	15.7
hsa-mir-1269a	15.7
hsa-mir-127	97.4
hsa-mir-1270	15.7
hsa-mir-1271	97.4
hsa-mir-1272	6.1
hsa-mir-1273a	97.4
hsa-mir-1273c	6.1
hsa-mir-1273d	97.4
hsa-mir-1273e	97.4
hsa-mir-1273f	97.4
hsa-mir-1273g	97.4
hsa-mir-1275	15.7
hsa-mir-1276	6.1
hsa-mir-1277	97.4
hsa-mir-1278	6.1
hsa-mir-128-1	535.7
hsa-mir-128-2	535.7
hsa-mir-1281	97.4
hsa-mir-1282	97.4
hsa-mir-1283-1	29.6
hsa-mir-1283-2	29.6
hsa-mir-1284	97.4
hsa-mir-1285-1	15.7
hsa-mir-1285-2	15.7
hsa-mir-1286	15.7
hsa-mir-1287	97.4
hsa-mir-1288	6.1
hsa-mir-1289-1	15.7
hsa-mir-1289-2	15.7
hsa-mir-129-1	797.0
hsa-mir-129-2	797.0
hsa-mir-1290	15.7
hsa-mir-1291	97.4
hsa-mir-1292	15.7
hsa-mir-1293	6.1
hsa-mir-1294	6.1
hsa-mir-1295a	15.7
hsa-mir-1296	97.4
hsa-mir-1297	89.1
hsa-mir-1298	97.4
hsa-mir-1299	15.7
hsa-mir-1301	97.4
hsa-mir-1302-1	97.4
hsa-mir-1302-10	97.4
hsa-mir-1302-11	97.4
hsa-mir-1302-2	97.4
hsa-mir-1302-3	97.4
hsa-mir-1302-4	97.4
hsa-mir-1302-5	97.4
hsa-mir-1302-6	97.4
hsa-mir-1302-7	97.4
hsa-mir-1302-8	97.4
hsa-mir-1302-9	97.4
hsa-mir-1303	15.7
hsa-mir-1304	15.7
hsa-mir-1305	15.7
hsa-mir-1306	454.6
hsa-mir-1307	97.4
hsa-mir-130a	535.7
hsa-mir-130b	535.7
hsa-mir-132	535.7
hsa-mir-1322	15.7
hsa-mir-1323	29.6
hsa-mir-1324	15.7
hsa-mir-133a-1	910.0
hsa-mir-133a-2	910.0
hsa-mir-133b	910.0
hsa-mir-134	97.4
hsa-mir-1343	97.4
hsa-mir-135a-1	797.0
hsa-mir-135a-2	797.0
hsa-mir-135b	797.0
hsa-mir-136	97.4
hsa-mir-137	910.0
hsa-mir-138-1	535.7
hsa-mir-138-2	535.7
hsa-mir-139	454.6
hsa-mir-140	454.6
hsa-mir-141	910.0
hsa-mir-142	454.6
hsa-mir-143	535.7
hsa-mir-144	535.7
hsa-mir-145	535.7
hsa-mir-1468	97.4
hsa-mir-1469	15.7
hsa-mir-146a	535.7
hsa-mir-146b	535.7
hsa-mir-1471	15.7
hsa-mir-147a	454.6
hsa-mir-147b	454.6
hsa-mir-148a	535.7
hsa-mir-148b	535.7
hsa-mir-149	97.4
hsa-mir-150	454.6
hsa-mir-151a	176.1
hsa-mir-151b	176.1
hsa-mir-152	535.7
hsa-mir-153-1	910.0
hsa-mir-153-2	910.0
hsa-mir-1537	15.7
hsa-mir-1538	15.7
hsa-mir-154	97.4
hsa-mir-155	454.6
hsa-mir-15a	535.7
hsa-mir-15b	535.7
hsa-mir-16-1	535.7
hsa-mir-16-2	535.7
hsa-mir-17	535.7
hsa-mir-181a-1	535.7
hsa-mir-181a-2	535.7
hsa-mir-181b-1	535.7
hsa-mir-181b-2	535.7
hsa-mir-181c	535.7
hsa-mir-181d	535.7
hsa-mir-182	910.0
hsa-mir-1825	6.1
hsa-mir-1827	15.7
hsa-mir-183	842.0
hsa-mir-184	910.0
hsa-mir-185	97.4
hsa-mir-186	220.2
hsa-mir-187	454.6
hsa-mir-188	97.4
hsa-mir-18a	535.7
hsa-mir-18b	535.7
hsa-mir-1908	15.7
hsa-mir-1909	15.7
hsa-mir-190a	910.0
hsa-mir-190b	910.0
hsa-mir-191	361.2
hsa-mir-1910	15.7
hsa-mir-1911	29.6
hsa-mir-1912	97.4
hsa-mir-1913	15.7
hsa-mir-1914	15.7
hsa-mir-1915	15.7
hsa-mir-192	535.7
hsa-mir-193a	910.0
hsa-mir-193b	910.0
hsa-mir-194-1	535.7
hsa-mir-194-2	535.7
hsa-mir-195	535.7
hsa-mir-196a-1	535.7
hsa-mir-196a-2	535.7
hsa-mir-196b	535.7
hsa-mir-197	97.4
hsa-mir-1972-1	0.0
hsa-mir-1972-2	0.0
hsa-mir-1976	15.7
hsa-mir-198	44.2
hsa-mir-199a-1	535.7
hsa-mir-199a-2	535.7
hsa-mir-199b	535.7
hsa-mir-19a	535.7
hsa-mir-19b-1	535.7
hsa-mir-19b-2	535.7
hsa-mir-200a	910.0
hsa-mir-200b	910.0
hsa-mir-200c	910.0
hsa-mir-202	454.6
hsa-mir-203a	535.7
hsa-mir-203b	535.7
hsa-mir-204	535.7
hsa-mir-205	535.7
hsa-mir-206	910.0
hsa-mir-208a	454.6
hsa-mir-208b	454.6
hsa-mir-20a	535.7
hsa-mir-20b	535.7
hsa-mir-21	454.6
hsa-mir-210	910.0
hsa-mir-211	535.7
hsa-mir-2110	6.1
hsa-mir-2114	97.4
hsa-mir-212	535.7
hsa-mir-214	454.6
hsa-mir-215	535.7
hsa-mir-216a	910.0
hsa-mir-216b	910.0
hsa-mir-217	797.0
hsa-mir-218-1	535.7
hsa-mir-218-2	535.7
hsa-mir-219a-1	910.0
hsa-mir-219a-2	910.0
hsa-mir-219b	910.0
hsa-mir-22	842.0
hsa-mir-221	535.7
hsa-mir-222	535.7
hsa-mir-223	454.6
hsa-mir-224	97.4
hsa-mir-2278	15.7
hsa-mir-2355	97.4
hsa-mir-2392	6.1
hsa-mir-23a	535.7
hsa-mir-23b	535.7
hsa-mir-23c	6.1
hsa-mir-24-1	535.7
hsa-mir-24-2	535.7
hsa-mir-25	910.0
hsa-mir-26a-1	535.7
hsa-mir-26a-2	535.7
hsa-mir-26b	535.7
hsa-mir-27a	535.7
hsa-mir-27b	535.7
hsa-mir-28	176.1
hsa-mir-2861	89.1
hsa-mir-296	97.4
hsa-mir-297	89.1
hsa-mir-298	89.1
hsa-mir-299	97.4
hsa-mir-29a	910.0
hsa-mir-29b-1	910.0
hsa-mir-29b-2	910.0
hsa-mir-29c	910.0
hsa-mir-300	97.4
hsa-mir-301a	535.7
hsa-mir-301b	535.7
hsa-mir-302a	361.2
hsa-mir-302b	361.2
hsa-mir-302c	361.2
hsa-mir-302d	361.2
hsa-mir-302e	15.7
hsa-mir-302f	361.2
hsa-mir-3064	324.5
hsa-mir-3065	97.4
hsa-mir-3074	97.4
hsa-mir-30a	535.7
hsa-mir-30b	535.7
hsa-mir-30c-1	535.7
hsa-mir-30c-2	535.7
hsa-mir-30d	535.7
hsa-mir-30e	535.7
hsa-mir-31	910.0
hsa-mir-3116-1	0.0
hsa-mir-3116-2	0.0
hsa-mir-3117	6.1
hsa-mir-3118-1	0.0
hsa-mir-3118-2	0.0
hsa-mir-3118-3	0.0
hsa-mir-3119-1	0.0
hsa-mir-3119-2	0.0
hsa-mir-3120	454.6
hsa-mir-3121	15.7
hsa-mir-3122	29.6
hsa-mir-3126	6.1
hsa-mir-3127	6.1
hsa-mir-3129	6.1
hsa-mir-3130-1	0.0
hsa-mir-3130-2	0.0
hsa-mir-3132	6.1
hsa-mir-3135a	0.0
hsa-mir-3135b	0.0
hsa-mir-3136	6.1
hsa-mir-3138	6.1
hsa-mir-3140	29.6
hsa-mir-3145	29.6
hsa-mir-3146	29.6
hsa-mir-3149	6.1
hsa-mir-3150a	0.0
hsa-mir-3150b	0.0
hsa-mir-3151	29.6
hsa-mir-3154	97.4
hsa-mir-3155a	0.0
hsa-mir-3155b	0.0
hsa-mir-3156-1	0.0
hsa-mir-3156-2	0.0
hsa-mir-3156-3	0.0
hsa-mir-3158-1	0.0
hsa-mir-3158-2	0.0
hsa-mir-3160-1	0.0
hsa-mir-3160-2	0.0
hsa-mir-3165	6.1
hsa-mir-3167	29.6
hsa-mir-3170	15.7
hsa-mir-3173	29.6
hsa-mir-3174	15.7
hsa-mir-3179-1	0.0
hsa-mir-3179-2	0.0
hsa-mir-3179-3	0.0
hsa-mir-3179-4	0.0
hsa-mir-3180-1	0.0
hsa-mir-3180-2	0.0
hsa-mir-3180-3	0.0
hsa-mir-3180-4	0.0
hsa-mir-3180-5	0.0
hsa-mir-3188	15.7
hsa-mir-3190	0.0
hsa-mir-3191	0.0
hsa-mir-3192	6.1
hsa-mir-3193	6.1
hsa-mir-3198-1	0.0
hsa-mir-3198-2	0.0
hsa-mir-3199-1	0.0
hsa-mir-3199-2	0.0
hsa-mir-32	324.5
hsa-mir-3200	97.4
hsa-mir-3202-1	0.0
hsa-mir-3202-2	0.0
hsa-mir-320a	97.4
hsa-mir-320b-1	97.4
hsa-mir-320b-2	97.4
hsa-mir-320c-1	97.4
hsa-mir-320c-2	97.4
hsa-mir-320d-1	97.4
hsa-mir-320d-2	97.4
hsa-mir-320e	97.4
hsa-mir-323a	97.4
hsa-mir-323b	97.4
hsa-mir-324	97.4
hsa-mir-325	97.4
hsa-mir-326	97.4
hsa-mir-328	97.4
hsa-mir-329-1	97.4
hsa-mir-329-2	97.4
hsa-mir-330	97.4
hsa-mir-331	97.4
hsa-mir-335	97.4
hsa-mir-337	97.4
hsa-mir-338	454.6
hsa-mir-339	97.4
hsa-mir-33a	910.0
hsa-mir-33b	910.0
hsa-mir-340	97.4
hsa-mir-342	97.4
hsa-mir-345	97.4
hsa-mir-346	97.4
hsa-mir-34a	910.0
hsa-mir-34b	910.0
hsa-mir-34c	910.0
hsa-mir-3529	324.5
hsa-mir-3591	454.6
hsa-mir-3605	6.1
hsa-mir-3607	324.5
hsa-mir-361	97.4
hsa-mir-3612	6.1
hsa-mir-3613	97.4
hsa-mir-3615	6.1
hsa-mir-3617	15.7
hsa-mir-3618	454.6
hsa-mir-362	97.4
hsa-mir-3622a	0.0
hsa-mir-3622b	0.0
hsa-mir-363	454.6
hsa-mir-3648-1	0.0
hsa-mir-3648-2	0.0
hsa-mir-365a	454.6
hsa-mir-365b	454.6
hsa-mir-3660	97.4
hsa-mir-3661	15.7
hsa-mir-3664	6.1
hsa-mir-367	361.2
hsa-mir-3670-1	0.0
hsa-mir-3670-2	0.0
hsa-mir-3670-3	0.0
hsa-mir-3670-4	0.0
hsa-mir-3680-1	0.0
hsa-mir-3680-2	0.0
hsa-mir-3687-1	0.0
hsa-mir-3687-2	0.0
hsa-mir-3688-1	0.0
hsa-mir-3688-2	0.0
hsa-mir-3689a	0.0
hsa-mir-3689b	0.0
hsa-mir-3689c	0.0
hsa-mir-3689d-1	0.0
hsa-mir-3689d-2	0.0
hsa-mir-3689e	0.0
hsa-mir-3689f	0.0
hsa-mir-369	97.4
hsa-mir-3690-1	0.0
hsa-mir-3690-2	0.0
hsa-mir-370	97.4
hsa-mir-371a	97.4
hsa-mir-371b	97.4
hsa-mir-372	97.4
hsa-mir-373	29.6
hsa-mir-374a	97.4
hsa-mir-374b	97.4
hsa-mir-374c	97.4
hsa-mir-375	910.0
hsa-mir-376a-1	97.4
hsa-mir-376a-2	97.4
hsa-mir-376b	97.4
hsa-mir-376c	97.4
hsa-mir-377	97.4
hsa-mir-378a	97.4
hsa-mir-378b	97.4
hsa-mir-378d-1	97.4
hsa-mir-378d-2	97.4
hsa-mir-378e	97.4
hsa-mir-378j	29.6
hsa-mir-379	97.4
hsa-mir-380	97.4
hsa-mir-381	97.4
hsa-mir-382	97.4
hsa-mir-383	361.2
hsa-mir-384	97.4
hsa-mir-3910-1	0.0
hsa-mir-3910-2	0.0
hsa-mir-3912	15.7
hsa-mir-3913-1	0.0
hsa-mir-3913-2	0.0
hsa-mir-3914-1	0.0
hsa-mir-3914-2	0.0
hsa-mir-3923	6.1
hsa-mir-3926-1	0.0
hsa-mir-3926-2	0.0
hsa-mir-3927	29.6
hsa-mir-3934	15.7
hsa-mir-3937	6.1
hsa-mir-3938	15.7
hsa-mir-3940	15.7
hsa-mir-3943	15.7
hsa-mir-3960	89.1
hsa-mir-409	97.4
hsa-mir-410	97.4
hsa-mir-411	97.4
hsa-mir-412	97.4
hsa-mir-421	97.4
hsa-mir-422a	29.6
hsa-mir-423	97.4
hsa-mir-424	97.4
hsa-mir-425	361.2
hsa-mir-4283-1	0.0
hsa-mir-4283-2	0.0
hsa-mir-429	910.0
hsa-mir-431	97.4
hsa-mir-4315-1	0.0
hsa-mir-4315-2	0.0
hsa-mir-432	97.4
hsa-mir-433	97.4
hsa-mir-4421	0.0
hsa-mir-4423	6.1
hsa-mir-4427	15.7
hsa-mir-4428	6.1
hsa-mir-4429	6.1
hsa-mir-4433a	0.0
hsa-mir-4433b	0.0
hsa-mir-4435-1	0.0
hsa-mir-4435-2	0.0
hsa-mir-4436a	0.0
hsa-mir-4436b-1	0.0
hsa-mir-4436b-2	0.0
hsa-mir-4444-1	0.0
hsa-mir-4444-2	0.0
hsa-mir-4446	29.6
hsa-mir-4449	97.4
hsa-mir-4451	15.7
hsa-mir-4477a	0.0
hsa-mir-4477b	0.0
hsa-mir-448	97.4
hsa-mir-4484	15.7
hsa-mir-4488	6.1
hsa-mir-449a	842.0
hsa-mir-449b	842.0
hsa-mir-449c	842.0
hsa-mir-4504	6.1
hsa-mir-4509-1	0.0
hsa-mir-4509-2	0.0
hsa-mir-4509-3	0.0
hsa-mir-450a-1	97.4
hsa-mir-450a-2	97.4
hsa-mir-450b	97.4
hsa-mir-4510	6.1
hsa-mir-4515	15.7
hsa-mir-451a	535.7
hsa-mir-451b	535.7
hsa-mir-452	97.4
hsa-mir-4520-1	15.7
hsa-mir-4520-2	15.7
hsa-mir-4523	97.4
hsa-mir-4524a	6.1
hsa-mir-4524b	6.1
hsa-mir-4526	15.7
hsa-mir-4529	15.7
hsa-mir-4536-1	29.6
hsa-mir-4536-2	29.6
hsa-mir-454	454.6
hsa-mir-455	454.6
hsa-mir-4637	15.7
hsa-mir-4650-1	0.0
hsa-mir-4650-2	0.0
hsa-mir-4654	6.1
hsa-mir-4657	97.4
hsa-mir-4659a	0.0
hsa-mir-4659b	0.0
hsa-mir-466	97.4
hsa-mir-4660	6.1
hsa-mir-4662a	0.0
hsa-mir-4662b	0.0
hsa-mir-4667	97.4
hsa-mir-4672	15.7
hsa-mir-4677	29.6
hsa-mir-4679-1	0.0
hsa-mir-4679-2	0.0
hsa-mir-4680	97.4
hsa-mir-4703	29.6
hsa-mir-4716	29.6
hsa-mir-4738	6.1
hsa-mir-4742	6.1
hsa-mir-4743	29.6
hsa-mir-4766	29.6
hsa-mir-4771-1	0.0
hsa-mir-4771-2	0.0
hsa-mir-4773-1	0.0
hsa-mir-4773-2	0.0
hsa-mir-4774	15.7
hsa-mir-4776-1	0.0
hsa-mir-4776-2	0.0
hsa-mir-4782	15.7
hsa-mir-4788	15.7
hsa-mir-4791	15.7
hsa-mir-4796	29.6
hsa-mir-4798	15.7
hsa-mir-4803	29.6
hsa-mir-483	97.4
hsa-mir-484	97.4
hsa-mir-485	97.4
hsa-mir-486-1	97.4
hsa-mir-486-2	97.4
hsa-mir-487a	97.4
hsa-mir-487b	97.4
hsa-mir-488	97.4
hsa-mir-489	454.6
hsa-mir-490	324.5
hsa-mir-491	97.4
hsa-mir-492	97.4
hsa-mir-493	97.4
hsa-mir-494	97.4
hsa-mir-495	97.4
hsa-mir-496	97.4
hsa-mir-497	176.1
hsa-mir-498	89.1
hsa-mir-499a	454.6
hsa-mir-500a	97.4
hsa-mir-500b	97.4
hsa-mir-501	97.4
hsa-mir-502	97.4
hsa-mir-503	97.4
hsa-mir-504	97.4
hsa-mir-505	97.4
hsa-mir-506	97.4
hsa-mir-507	97.4
hsa-mir-508	97.4
hsa-mir-509-1	97.4
hsa-mir-509-2	97.4
hsa-mir-509-3	97.4
hsa-mir-510	97.4
hsa-mir-511	97.4
hsa-mir-512-1	97.4
hsa-mir-512-2	97.4
hsa-mir-513a-1	97.4
hsa-mir-513a-2	97.4
hsa-mir-513b	97.4
hsa-mir-513c	97.4
hsa-mir-514a-1	97.4
hsa-mir-514a-2	97.4
hsa-mir-514a-3	97.4
hsa-mir-514b	97.4
hsa-mir-515-1	29.6
hsa-mir-515-2	29.6
hsa-mir-516a-1	29.6
hsa-mir-516a-2	29.6
hsa-mir-516b-1	29.6
hsa-mir-516b-2	29.6
hsa-mir-517a	29.6
hsa-mir-517b	29.6
hsa-mir-517c	29.6
hsa-mir-518a-1	29.6
hsa-mir-518a-2	29.6
hsa-mir-518b	29.6
hsa-mir-518c	29.6
hsa-mir-518d	29.6
hsa-mir-518e	29.6
hsa-mir-518f	29.6
hsa-mir-519a-1	29.6
hsa-mir-519a-2	29.6
hsa-mir-519b	29.6
hsa-mir-519c	29.6
hsa-mir-519d	29.6
hsa-mir-519e	29.6
hsa-mir-520a	29.6
hsa-mir-520b	29.6
hsa-mir-520c	29.6
hsa-mir-520d	29.6
hsa-mir-520e	29.6
hsa-mir-520f	29.6
hsa-mir-520g	29.6
hsa-mir-520h	29.6
hsa-mir-521-1	29.6
hsa-mir-521-2	29.6
hsa-mir-522	29.6
hsa-mir-523	29.6
hsa-mir-524	29.6
hsa-mir-525	29.6
hsa-mir-526a-1	29.6
hsa-mir-526a-2	29.6
hsa-mir-526b	29.6
hsa-mir-527	29.6
hsa-mir-532	97.4
hsa-mir-539	97.4
hsa-mir-541	97.4
hsa-mir-542	97.4
hsa-mir-543	97.4
hsa-mir-544a	97.4
hsa-mir-544b	97.4
hsa-mir-545	97.4
hsa-mir-548a-1	29.6
hsa-mir-548a-2	29.6
hsa-mir-548a-3	29.6
hsa-mir-548aa-1	29.6
hsa-mir-548aa-2	29.6
hsa-mir-548ab	29.6
hsa-mir-548ac	29.6
hsa-mir-548ad	29.6
hsa-mir-548ae-1	29.6
hsa-mir-548ae-2	29.6
hsa-mir-548ag-1	29.6
hsa-mir-548ag-2	29.6
hsa-mir-548ah	29.6
hsa-mir-548ai	29.6
hsa-mir-548aj-1	29.6
hsa-mir-548aj-2	29.6
hsa-mir-548ak	29.6
hsa-mir-548al	29.6
hsa-mir-548am	29.6
hsa-mir-548an	29.6
hsa-mir-548ao	29.6
hsa-mir-548ap	29.6
hsa-mir-548aq	29.6
hsa-mir-548ar	29.6
hsa-mir-548as	29.6
hsa-mir-548at	29.6
hsa-mir-548au	29.6
hsa-mir-548av	29.6
hsa-mir-548aw	29.6
hsa-mir-548ax	29.6
hsa-mir-548ay	29.6
hsa-mir-548az	29.6
hsa-mir-548b	29.6
hsa-mir-548ba	29.6
hsa-mir-548bb	29.6
hsa-mir-548c	29.6
hsa-mir-548d-1	29.6
hsa-mir-548d-2	29.6
hsa-mir-548e	29.6
hsa-mir-548f-1	29.6
hsa-mir-548f-2	29.6
hsa-mir-548f-3	29.6
hsa-mir-548f-4	29.6
hsa-mir-548f-5	29.6
hsa-mir-548g	29.6
hsa-mir-548h-1	29.6
hsa-mir-548h-2	29.6
hsa-mir-548h-3	29.6
hsa-mir-548h-4	29.6
hsa-mir-548h-5	29.6
hsa-mir-548i-1	29.6
hsa-mir-548i-2	29.6
hsa-mir-548i-3	29.6
hsa-mir-548i-4	29.6
hsa-mir-548j	29.6
hsa-mir-548k	29.6
hsa-mir-548l	29.6
hsa-mir-548m	29.6
hsa-mir-548n	29.6
hsa-mir-548o-2	29.6
hsa-mir-548p	29.6
hsa-mir-548q	29.6
hsa-mir-548s	29.6
hsa-mir-548t	29.6
hsa-mir-548u	29.6
hsa-mir-548v	29.6
hsa-mir-548w	29.6
hsa-mir-548x	29.6
hsa-mir-548x-2	29.6
hsa-mir-548y	29.6
hsa-mir-548z	29.6
hsa-mir-549a	29.6
hsa-mir-550a-1	29.6
hsa-mir-550a-2	29.6
hsa-mir-550a-3	29.6
hsa-mir-550b-1	29.6
hsa-mir-550b-2	29.6
hsa-mir-551a	535.7
hsa-mir-551b	535.7
hsa-mir-552	29.6
hsa-mir-553	29.6
hsa-mir-554	29.6
hsa-mir-555	15.7
hsa-mir-556	29.6
hsa-mir-557	29.6
hsa-mir-558	29.6
hsa-mir-5583-1	0.0
hsa-mir-5583-2	0.0
hsa-mir-559	15.7
hsa-mir-561	6.1
hsa-mir-562	97.4
hsa-mir-563	29.6
hsa-mir-564	15.7
hsa-mir-566	15.7
hsa-mir-567	29.6
hsa-mir-568	97.4
hsa-mir-5681a	0.0
hsa-mir-5681b	0.0
hsa-mir-569	29.6
hsa-mir-5692a-1	0.0
hsa-mir-5692a-2	0.0
hsa-mir-5692c-1	0.0
hsa-mir-5692c-2	0.0
hsa-mir-5697	29.6
hsa-mir-570	29.6
hsa-mir-5701-1	0.0
hsa-mir-5701-2	0.0
hsa-mir-5708	0.0
hsa-mir-571	29.6
hsa-mir-572	29.6
hsa-mir-573	29.6
hsa-mir-574	97.4
hsa-mir-575	15.7
hsa-mir-576	29.6
hsa-mir-577	29.6
hsa-mir-578	29.6
hsa-mir-579	29.6
hsa-mir-580	29.6
hsa-mir-581	29.6
hsa-mir-582	97.4
hsa-mir-583	29.6
hsa-mir-584	97.4
hsa-mir-586	29.6
hsa-mir-587	29.6
hsa-mir-588	15.7
hsa-mir-589	97.4
hsa-mir-590	220.2
hsa-mir-591	15.7
hsa-mir-592	97.4
hsa-mir-593	29.6
hsa-mir-595	29.6
hsa-mir-596	15.7
hsa-mir-597	29.6
hsa-mir-598	97.4
hsa-mir-599	324.5
hsa-mir-600	29.6
hsa-mir-601	29.6
hsa-mir-602	15.7
hsa-mir-603	29.6
hsa-mir-604	29.6
hsa-mir-605	29.6
hsa-mir-606	15.7
hsa-mir-607	29.6
hsa-mir-608	15.7
hsa-mir-6089-1	0.0
hsa-mir-6089-2	0.0
hsa-mir-609	29.6
hsa-mir-610	15.7
hsa-mir-611	29.6
hsa-mir-612	29.6
hsa-mir-6127	29.6
hsa-mir-6128	29.6
hsa-mir-6129	29.6
hsa-mir-613	15.7
hsa-mir-6130	29.6
hsa-mir-6131	29.6
hsa-mir-6132	29.6
hsa-mir-6133	29.6
hsa-mir-6134	29.6
hsa-mir-614	15.7
hsa-mir-615	97.4
hsa-mir-616	29.6
hsa-mir-617	15.7
hsa-mir-618	29.6
hsa-mir-619	29.6
hsa-mir-621	15.7
hsa-mir-622	29.6
hsa-mir-623	15.7
hsa-mir-624	29.6
hsa-mir-625	29.6
hsa-mir-626	29.6
hsa-mir-627	29.6
hsa-mir-628	97.4
hsa-mir-629	6.1
hsa-mir-630	15.7
hsa-mir-631	97.4
hsa-mir-632	97.4
hsa-mir-633	29.6
hsa-mir-634	15.7
hsa-mir-635	6.1
hsa-mir-636	29.6
hsa-mir-637	15.7
hsa-mir-638	29.6
hsa-mir-639	29.6
hsa-mir-640	29.6
hsa-mir-641	6.1
hsa-mir-642a	29.6
hsa-mir-642b	29.6
hsa-mir-643	29.6
hsa-mir-644a	29.6
hsa-mir-645	15.7
hsa-mir-646	15.7
hsa-mir-647	15.7
hsa-mir-648	29.6
hsa-mir-649	29.6
hsa-mir-650	29.6
hsa-mir-6500	0.0
hsa-mir-6505	29.6
hsa-mir-651	29.6
hsa-mir-6511a-1	0.0
hsa-mir-6511a-2	0.0
hsa-mir-6511a-3	0.0
hsa-mir-6511a-4	0.0
hsa-mir-6511b-1	0.0
hsa-mir-6511b-2	0.0
hsa-mir-6516	324.5
hsa-mir-652	97.4
hsa-mir-653	97.4
hsa-mir-654	97.4
hsa-mir-655	97.4
hsa-mir-656	97.4
hsa-mir-657	29.6
hsa-mir-658	97.4
hsa-mir-660	97.4
hsa-mir-661	29.6
hsa-mir-662	29.6
hsa-mir-663a	29.6
hsa-mir-663b	29.6
hsa-mir-664a	97.4
hsa-mir-664b	97.4
hsa-mir-665	97.4
hsa-mir-668	97.4
hsa-mir-670	97.4
hsa-mir-671	97.4
hsa-mir-6715a	89.1
hsa-mir-6724-1	0.0
hsa-mir-6724-2	0.0
hsa-mir-6724-3	0.0
hsa-mir-6724-4	0.0
hsa-mir-675	97.4
hsa-mir-676	97.4
hsa-mir-6770-1	0.0
hsa-mir-6770-2	0.0
hsa-mir-6770-3	0.0
hsa-mir-6790	29.6
hsa-mir-6794	29.6
hsa-mir-6827	29.6
hsa-mir-6859-1	0.0
hsa-mir-6859-2	0.0
hsa-mir-6859-3	0.0
hsa-mir-6859-4	0.0
hsa-mir-6862-1	0.0
hsa-mir-6862-2	0.0
hsa-mir-7-1	910.0
hsa-mir-7-2	910.0
hsa-mir-7-3	910.0
hsa-mir-708	97.4
hsa-mir-711	97.4
hsa-mir-718	97.4
hsa-mir-744	97.4
hsa-mir-758	97.4
hsa-mir-759	176.1
hsa-mir-760	97.4
hsa-mir-761	176.1
hsa-mir-762	324.5
hsa-mir-764	97.4
hsa-mir-7641-1	0.0
hsa-mir-7641-2	0.0
hsa-mir-765	29.6
hsa-mir-766	15.7
hsa-mir-767	97.4
hsa-mir-769	97.4
hsa-mir-770	97.4
hsa-mir-7973-1	0.0
hsa-mir-7973-2	0.0
hsa-mir-802	220.2
hsa-mir-8069-1	0.0
hsa-mir-8069-2	0.0
hsa-mir-8071-1	0.0
hsa-mir-8071-2	0.0
hsa-mir-873	220.2
hsa-mir-874	97.4
hsa-mir-875	324.5
hsa-mir-876	97.4
hsa-mir-877	97.4
hsa-mir-885	176.1
hsa-mir-887	29.6
hsa-mir-888	89.1
hsa-mir-889	97.4
hsa-mir-890	89.1
hsa-mir-891a	29.6
hsa-mir-891b	29.6
hsa-mir-892a	89.1
hsa-mir-892b	89.1
hsa-mir-892c	89.1
hsa-mir-9-1	910.0
hsa-mir-9-2	910.0
hsa-mir-9-3	910.0
hsa-mir-920	29.6
hsa-mir-921	15.7
hsa-mir-922	29.6
hsa-mir-924	29.6
hsa-mir-92a-1	910.0
hsa-mir-92a-2	910.0
hsa-mir-92b	910.0
hsa-mir-93	535.7
hsa-mir-933	29.6
hsa-mir-934	29.6
hsa-mir-935	97.4
hsa-mir-936	29.6
hsa-mir-937	29.6
hsa-mir-938	29.6
hsa-mir-939	29.6
hsa-mir-940	97.4
hsa-mir-941-1	0.0
hsa-mir-941-2	0.0
hsa-mir-941-3	0.0
hsa-mir-941-4	0.0
hsa-mir-941-5	0.0
hsa-mir-942	29.6
hsa-mir-943	15.7
hsa-mir-944	29.6
hsa-mir-95	97.4
hsa-mir-96	910.0
hsa-mir-98	910.0
hsa-mir-99a	910.0
hsa-mir-99b	910.0
