# Supplementary material for: Ancient human miRNAs are more likely to have broad functions and disease associations than young miRNAs
Source: BMC Genomics. 2017 Aug 31;18:672. doi: 10.1186/s12864-017-4073-z (PMC5579935; doi:10.1186/s12864-017-4073-z)
Supplement: Supplementary file 3 — miRNA Disease Associations. List of diseases compiled from HMDD, the number of human miRNAs associated with each disease, and the corresponding MeSH term for each disease. The file also includes average and median ages for disease miRNAs and Mann-Whitney U statistics comparing the ages of the miRNAs associated with each disease to the background set of all miRNAs. The “Collapsed” column indicates if the disease was collapsed into a single disease in the cancer-control analysis. (XLSX 33 kb) [file 12864_2017_4073_MOESM3_ESM.xlsx]

## Sheet: Sheet1
Name	Number of miRNA	Mann-Whitney U	p-value	Average Age	Median Age	Collapsed	MeSH Disease Class
Abortion,-Habitual_mir	2	160	0.0181	722.9	722.9	0	C13.703.039.089
Acquired-Immunodeficiency-Syndrome_mir	3	550	0.0252	621.4	910	0	C20.673.480.040
ACTH-Secreting-Pituitary-Adenoma_mir	11	1100	1.74e-06	657.1	535.7	1	None
Acute-Coronary-Syndrome_mir	8	660	1.66e-05	749.4	910	0	C14.907.585.124
Acute-Lung-Injury_mir	2	250	0.0301	535.7	535.7	1	C08.381.520.500
Adenocarcinoma_mir	50	4900	5.15e-23	679.9	535.7	1	C04.557.470.200.025
Adenoma_mir	1	180	0.128	454.6	454.6	0	C04.557.470.035
Adenoviridae-Infections_mir	69	19000	2.07e-11	371.4	454.6	1	C02.256.076
Adrenal-Cortex-Neoplasms_mir	7	1000	0.000435	612.8	910	1	C19.344.078.265
Adrenocortical-Adenoma_mir	6	1000	0.00195	514.4	535.7	1	C19.344.078.265.500
Adrenocortical-Carcinoma_mir	60	7500	9.89e-24	615.5	535.7	1	C19.344.078.265.750
Aging_mir	6	1200	0.00365	438.5	495.2	0	G07.345.124
AIDS-Dementia-Complex_mir	2	220	0.025	682.3	682.3	0	F03.615.400.050
Albuminuria_mir	1	180	0.128	454.6	454.6	0	C23.888.942.750.269
Alopecia_mir	5	660	0.00184	597.8	535.7	0	C23.300.035
Alzheimer-Disease_mir	28	2400	8.87e-15	719.2	910	0	F03.615.400.100
Amyloidosis_mir	4	500	0.00396	535.7	535.7	0	C18.452.845.500
Amyotrophic-Lateral-Sclerosis_mir	1	36	0.0511	910	910	0	C18.452.845.800.050
Anemia,-Sickle-Cell_mir	1	120	0.092	535.7	535.7	0	C16.320.365.155
Angina,-Unstable_mir	1	120	0.092	535.7	535.7	0	C23.888.592.612.233.500.150
Anoxia_mir	2	250	0.0301	535.7	535.7	0	None
Antiphospholipid-Syndrome_mir	2	250	0.0301	535.7	535.7	0	C20.111.197
Anus-Neoplasms_mir	1	120	0.092	535.7	535.7	1	C06.405.469.860.180.500.040
Anxiety-Disorders_mir	5	1300	0.0281	346.8	535.7	0	F03.080
Aortic-Aneurysm,-Abdominal_mir	1	180	0.128	454.6	454.6	0	C14.907.109.139.075
Aortic-Aneurysm,-Thoracic_mir	15	1200	6.3e-09	729.9	910	0	C14.907.109.139.125
Aortic-Valve-Insufficiency_mir	4	500	0.00396	535.7	535.7	0	C14.280.484.095
Aortic-Valve-Stenosis_mir	6	710	0.000491	584.6	535.7	0	C14.280.955.249
Arrhythmias,-Cardiac_mir	4	140	0.000547	910	910	0	C23.550.073
Arthritis,-Psoriatic_mir	2	250	0.0301	535.7	535.7	0	C17.800.859.675.175
Arthritis,-Rheumatoid_mir	18	2600	6.01e-08	556.2	535.7	0	C20.111.199
Arthritis_mir	2	300	0.0406	495.2	495.2	0	C05.550.114
Asthma_mir	21	2000	3.59e-11	702.3	910	0	C20.543.480.680.095
Astrocytoma_mir	22	3500	1.12e-08	531.3	535.7	0	C04.557.580.625.600.380.080
Atherosclerosis_mir	25	3400	9.88e-11	616.5	535.7	0	C14.907.137.126.307
Atrial-Fibrillation_mir	19	2800	2.94e-08	571.7	535.7	0	C23.550.073.198
Atrophy_mir	3	340	0.00899	633.4	535.7	0	C23.300.070
Autistic-Disorder_mir	36	6700	2.28e-11	480.3	535.7	0	F03.625.164.125
Autoimmune-Diseases_mir	2	250	0.0301	535.7	535.7	0	C20.111
Azoospermia_mir	18	3200	8.11e-07	536.1	535.7	0	C12.294.365.700.380
Barrett-Esophagus_mir	17	1400	9.39e-10	724.3	910	0	C06.405.117.102
Behcet-Syndrome_mir	2	300	0.0406	495.2	495.2	0	C17.800.862.150
Biliary-Atresia_mir	2	71	0.0104	910	910	0	C16.131.314.125
Biliary-Tract-Neoplasms_mir	15	2700	5.45e-06	522	535.7	1	C06.301.120
Bladder-Neoplasms_mir	1	340	0.282	97.4	97.4	1	None
Brain-Injuries_mir	2	220	0.025	682.3	682.3	0	C26.915.300.200
Brain-Injury_mir	1	36	0.0511	910	910	0	None
Brain-Ischemia_mir	1	36	0.0511	910	910	0	C14.907.253.092
Brain-Neoplasms_mir	10	990	3.96e-06	723.2	853.5	1	C10.551.240.250
Breast-Neoplasms_mir	216	50000	2.97e-38	462	535.7	1	C17.800.090.500
Burkitt-Lymphoma_mir	10	1400	3.36e-05	521.2	535.7	1	C20.683.515.761.480.150.165
Burns_mir	0	0	0	nan	nan	0	C26.200
Carcinoma,-Basal-Cell_mir	22	4300	2.42e-07	483.5	535.7	1	C04.557.470.565.165
Carcinoma,-Ductal,-Breast_mir	1	180	0.128	454.6	454.6	1	C17.800.090.500.390
Carcinoma,-Ehrlich-Tumor_mir	6	250	4.04e-05	898.7	910	1	C04.619.169
Carcinoma,-Embryonal_mir	1	200	0.142	361.2	361.2	1	C04.557.465.200
Carcinoma,-Endometrioid_mir	3	560	0.0267	487.3	454.6	1	C19.391.630.705.331
Carcinoma,-Hepatocellular_mir	225	53000	2.5e-38	438	535.7	1	C06.552.697.160
Carcinoma,-Neuroendocrine_mir	2	360	0.0539	454.6	454.6	1	C04.557.580.625.650.240
Carcinoma,-Non-Small-Cell-Lung_mir	102	16000	2.52e-31	583.9	535.7	1	None
Carcinoma,-Oral_mir	1	120	0.092	535.7	535.7	1	None
Carcinoma,-Renal-Cell_mir	109	19000	3.18e-30	545.5	535.7	1	C13.351.968.419.473.160
Carcinoma,-Small-Cell_mir	13	1700	1.35e-06	691	910	1	C04.557.470.200.380
Carcinoma,-Squamous-Cell_mir	87	12000	7.8e-31	595.4	535.7	1	C04.557.470.700.400
Carcinoma_mir	46	6500	1.89e-17	603.8	535.7	1	C04.557.470.200
Cardiomegaly_mir	8	750	2.63e-05	702.6	722.9	0	C23.300.775.250
Cardiomyopathies_mir	6	860	0.00099	508.7	535.7	0	C14.280.238
Cardiomyopathy,-Dilated_mir	5	600	0.00134	630.4	535.7	0	C14.280.238.070
Cardiomyopathy,-Hypertrophic_mir	22	2200	2.2e-11	674.1	535.7	0	C14.280.484.150.070.160
Cardiovascular-Diseases_mir	2	220	0.025	682.3	682.3	0	C14
Carotid-Artery-Diseases_mir	2	250	0.0301	535.7	535.7	0	C14.907.253.123
Cataract_mir	1	36	0.0511	910	910	0	C11.510.245
Central-Nervous-System-Diseases_mir	1	340	0.282	97.4	97.4	0	C10.228
Cerebellar-Neoplasms_mir	2	940	0.419	63.5	63.5	1	C10.551.240.250.400.300
Cerebral-Hemorrhage_mir	5	1200	0.0218	342.5	454.6	0	C23.550.414.913.100
Cerebral-Infarction_mir	8	1200	0.000199	566.5	535.7	0	C14.907.253.855.200.200
Cerebral-Ischemia_mir	2	71	0.0104	910	910	0	None
Cervical-Intraepithelial-Neoplasia_mir	2	250	0.0301	535.7	535.7	0	C04.557.470.200.240.250
Cervical-Neoplasms_mir	2	250	0.0301	535.7	535.7	1
Child-Development-Disorders,-Pervasive_mir	2	250	0.0301	535.7	535.7	0	F03.625.164
Chlamydia-Infections_mir	1	120	0.092	535.7	535.7	0	C13.351.500.711.281.301
Cholangiocarcinoma_mir	14	2200	2.8e-06	604.4	666.4	1	C04.557.470.200.025.450
Cholesteatoma_mir	5	410	0.000499	744.1	910	0	C17.800.428.260
Chondrodysplasia-Punctata_mir	1	340	0.282	97.4	97.4	0	C05.116.099.708.195
Chordoma_mir	2	71	0.0104	910	910	0	C04.557.465.220
Choriocarcinoma_mir	4	320	0.00154	722.8	722.9	1	C13.703.720.949.208
Cicatrix_mir	2	71	0.0104	910	910	0	G16.762.891.249
Cocaine-Related-Disorders_mir	6	390	8.96e-05	785.2	910	0	None
Colitis,-Ulcerative_mir	8	3500	0.249	347.2	454.6	0	C06.405.469.432.249
Colitis_mir	1	180	0.128	454.6	454.6	0	C06.405.469.158.188
Colon-Neoplasms_mir	4	450	0.00314	601	535.7	1	None
Colonic-Neoplasms_mir	86	14000	2.84e-26	572	535.7	1	C06.405.469.491.307.180
Colorectal-Neoplasms,-Hereditary-Nonpolyposis_mir	1	180	0.128	454.6	454.6	1	C18.452.284.255
Colorectal-Neoplasms_mir	156	30000	4.91e-37	521.6	535.7	1	C06.405.469.860.180
Coronary-Artery-Disease_mir	18	3300	1.23e-06	516.7	535.7	0	C14.907.585.250.260
Creutzfeldt-Jakob-Syndrome_mir	1	120	0.092	535.7	535.7	0	None
Crohn-Disease_mir	20	2400	1.41e-09	608.5	535.7	0	C06.405.469.432.500
Cryptosporidium_mir	4	550	0.00523	515.4	535.7	0	B01.043.075.189.250.150.160
Cystic-Fibrosis_mir	1	180	0.128	454.6	454.6	0	C16.614.213
Cystitis,-Interstitial_mir	12	3400	0.00358	232.5	97.4	0	C13.351.968.829.495.500
Dementia_mir	2	250	0.0301	535.7	535.7	0	F03.615.400
Demyelinating-Diseases_mir	3	490	0.0188	481.6	454.6	0	C10.314
Dermatitis,-Atopic_mir	3	250	0.00551	758.2	910	0	C20.543.480.343
Diabetes-Complications_mir	1	180	0.128	454.6	454.6	0	C19.246.099
Diabetes-Mellitus,-Type-1_mir	1	340	0.282	97.4	97.4	0	C20.111.327
Diabetes-Mellitus,-Type-2_mir	14	2200	3.45e-06	494.4	535.7	0	C19.246.300
Diabetes-Mellitus_mir	9	1400	0.000158	532.5	535.7	0	C19.246
Diabetic-Nephropathies_mir	10	900	2.53e-06	745.8	910	0	C19.246.099.875
Diabetic-Retinopathy_mir	1	36	0.0511	910	910	0	C19.246.099.500.382
Digestive-System-Neoplasms_mir	11	390	3.41e-08	910	910	1	C06.301
Distal-Myopathies_mir	5	180	0.000132	910	910	0	C16.320.577.074
Down-Syndrome_mir	2	950	0.428	235.2	235.2	0	C16.320.180.260
Drug-Induced-Liver-Injury_mir	2	300	0.0406	495.2	495.2	0	None
Dyslipidemias_mir	1	120	0.092	535.7	535.7	0	C18.452.584.500
Dyspepsia_mir	1	340	0.282	97.4	97.4	0	C23.888.821.236
Eclampsia_mir	5	900	0.00544	431.8	535.7	0	C13.703.395.124
Eczema_mir	1	120	0.092	535.7	535.7	0	C17.800.815.620
Encephalomyelitis,-Autoimmune,-Experimental_mir	1	180	0.128	454.6	454.6	0	E05.598.500.500.500
Endometrial-Neoplasms_mir	56	5200	4.61e-26	738.9	910	1	C13.351.937.418.875.200
Endometriosis_mir	64	10000	8.13e-21	618.1	797	0	C13.351.500.163
Endomyocardial-Fibrosis_mir	5	610	0.00143	636.8	454.6	0	C14.280.238.406
Endothelium,-Vascular_mir	1	120	0.092	535.7	535.7	0	A10.272.491.355
Eosinophilic-Esophagitis_mir	27	3200	2.24e-12	630.5	535.7	0	C20.543.480.356
Ependymoma_mir	8	1800	0.00308	484.4	448.5	0	C04.557.580.625.600.380.290
Esophageal-Neoplasms_mir	77	15000	4.61e-21	559.3	535.7	1	C06.405.249.205
Esophagus_mir	2	300	0.0406	495.2	495.2	0	A03.556.875.500
Eye-Abnormalities_mir	1	36	0.0511	910	910	0	C16.131.384
Fanconi-Anemia_mir	1	120	0.092	535.7	535.7	0	C18.452.284.280
Fatty-Liver,-Alcoholic_mir	4	460	0.00334	609	535.7	0	C25.775.100.087.645.390
Fatty-Liver,-Non-Alcoholic_mir	4	430	0.00281	682.3	682.3	0	None
Fatty-Liver_mir	7	850	0.000201	652.3	842	0	C06.552.241
Fibroblasts_mir	1	180	0.128	454.6	454.6	0	A11.329.228
Fibrosarcoma_mir	2	860	0.342	29.6	29.6	1	C04.557.450.795.350
Fibrosis_mir	6	450	0.000122	771.7	910	0	C23.550.355
Focal-Epithelial-Hyperplasia_mir	1	180	0.128	454.6	454.6	0	C07.465.342
Fragile-X-Syndrome_mir	1	340	0.282	97.4	97.4	0	C16.320.400.525.500
Francisella_mir	1	180	0.128	454.6	454.6	0	B03.660.250.200
Frontotemporal-Lobar-Degeneration_mir	6	2600	0.241	29.6	29.6	0	F03.615.400.380
Gastric-Neoplasms_mir	3	590	0.0309	389.6	535.7	1	None
Gastritis,-Atrophic_mir	1	180	0.128	454.6	454.6	0	C06.405.748.398.394
Gastrointestinal-Neoplasms_mir	31	2900	1.49e-15	703.7	910	1	C06.405.249
Gerstmann-Straussler-Scheinker-Disease_mir	1	120	0.092	535.7	535.7	0	None
Giant-Cell-Tumors_mir	1	340	0.282	97.4	97.4	1	C04.557.450.565.380
Glioblastoma-_mir	2	220	0.025	682.3	682.3	1	None
Glioblastoma_mir	110	16000	1.79e-35	552.9	535.7	1	C04.557.580.625.600.380.080.335
Glioma_mir	79	11000	3.86e-28	559.6	535.7	1	C04.557.580.625.600.380
Glomerulonephritis,-IGA_mir	5	500	0.000803	669.2	535.7	0	C20.111.525
Glomerulonephritis_mir	1	260	0.19	15.7	15.7	0	C13.351.968.419.570.363
Gout_mir	13	5600	0.151	29.6	29.6	0	C18.452.648.798.368
Graft-vs-Host-Disease_mir	1	180	0.128	454.6	454.6	0	C20.452
Granulosa-Cell-Tumor_mir	1	180	0.128	454.6	454.6	0	C19.391.630.705.398
Graves-Disease_mir	3	1000	0.159	97.4	97.4	0	C20.111.555
Hamartoma-Syndrome,-Multiple_mir	2	300	0.0406	495.2	495.2	0	C16.320.700.435
Hand,-Foot-and-Mouth-Disease_mir	7	1800	0.0107	273.7	97.4	0	C02.782.687.359.213.331
HBV-Infection_mir	7	920	0.000282	612.2	535.7	0	None
HCMV-Infection_mir	2	250	0.0301	535.7	535.7	0	None
HCV_mir	1	180	0.128	454.6	454.6	0	None
Head-and-Neck-Neoplasms_mir	75	9100	1.83e-29	639.2	535.7	1	C04.588.443
Hearing-Loss_mir	1	36	0.0511	910	910	0	C23.888.592.763.393.341
Heart-Defects,-Congenital_mir	7	600	5.83e-05	696.1	535.7	0	C16.131.240.400
Heart-Diseases_mir	3	430	0.0143	508.7	535.7	0	C14.280
Heart-Failure_mir	130	28000	2.25e-28	460.7	535.7	0	C14.280.434
Helplessness,-Learned_mir	7	290	1e-05	900.3	910		F02.463.425.420
Hemangioma_mir	1	340	0.282	97.4	97.4	0	C04.557.645.375
Hemangiosarcoma_mir	6	660	0.00037	598.1	535.7	1	C04.557.645.390
Hematologic-Neoplasms_mir	9	760	5.95e-06	702.1	535.7	1	C15.378.400
Hepatitis,-Chronic_mir	13	2500	3.54e-05	422.1	535.7	0	C06.552.380.350
Hepatitis-B,-Chronic_mir	1	180	0.128	454.6	454.6	0	C06.552.380.705.437.100
Hepatitis-B_mir	32	5400	2.65e-11	564.7	535.7	0	C06.552.380.705.437
Hepatitis-C,-Chronic_mir	1	180	0.128	454.6	454.6	0	C06.552.380.705.440.120
Hepatitis-C_mir	36	6200	2.56e-12	529	535.7	0	C06.552.380.705.440
Hepatitis_mir	1	180	0.128	454.6	454.6	0	C06.552.380
Hepatoblastoma_mir	7	1100	0.000699	503.4	535.7	1	C04.557.435.380
HEV_mir	2	250	0.0301	535.7	535.7	0	None
HIV-1_mir	4	230	0.000926	816.4	910	0	None
HIV-Infection_mir	1	36	0.0511	910	910	0	None
HIV-Infections_mir	6	940	0.00145	514	495.2	0	C20.673.480
HIV_mir	11	1300	4.89e-06	624.7	535.7	0	B04.820.650.589.650.350
Hodgkin-Disease_mir	27	2500	9.16e-14	679.7	535.7	0	C20.683.515.761.355
HPV-Infection_mir	6	2700	0.315	55	56.6	0	None
Huntington-Disease_mir	9	740	5.14e-06	759.7	910	0	F03.615.400.390
Hyperglycemia_mir	1	120	0.092	535.7	535.7	0	C18.452.394.952
Hyperlipidemias_mir	2	520	0.113	276	276	0	C18.452.584.500.500
Hypertension_mir	20	3800	4.13e-07	514.1	495.2	0	C14.907.489
Hypertrophy,-Left-Ventricular_mir	5	360	0.000367	760.3	910	0	C23.300.775.250.400
Hypertrophy_mir	27	2000	5.92e-15	773.2	910	0	C23.300.775
Hypopharyngeal-Neoplasms_mir	1	180	0.128	454.6	454.6	1	C09.775.549.485
Hypoxia-Ischemia,-Brain_mir	1	120	0.092	535.7	535.7	0	None
Infertility,-Male_mir	17	4900	0.000915	217.8	97.4	0	C12.294.365.700
Inflammation_mir	28	3100	3e-13	705.5	910	0	C23.550.470
Inflammatory-Bowel-Diseases_mir	7	1900	0.016	374.3	454.6	0	C06.405.469.432
Influenza,-Human_mir	4	230	0.000926	816.4	910	0	C08.730.310
Intellectual-Disability_mir	1	36	0.0511	910	910	0	F03.625.539
Intervertebral-Disk_mir	1	180	0.128	454.6	454.6	0	None
Intracranial-Aneurysm_mir	2	71	0.0104	910	910	0	C14.907.253.560.300
Irritable-Bowel-Syndrome_mir	2	380	0.059	503.7	503.7	0	C06.405.469.158.272.608
Ischemia_mir	12	1700	6.89e-06	564.5	535.7	0	C23.550.513
Ischemic-Preconditioning_mir	1	36	0.0511	910	910	0	E05.516
Keloid_mir	2	250	0.0301	535.7	535.7	0	C23.550.355.274.510
Keratoconus_mir	1	36	0.0511	910	910	0	C11.204.627
Kidney-Diseases_mir	7	750	0.000121	712.7	910	0	C13.351.968.419
Kidney-Failure,-Acute_mir	1	36	0.0511	910	910	0	None
Kidney-Failure,-Chronic_mir	6	890	0.00113	487	535.7	0	C13.351.968.419.780.750.500
Kidney-Neoplasms_mir	7	750	0.000123	631.1	535.7	1	C13.351.968.419.473
Laryngeal-Neoplasms_mir	24	3100	1.08e-10	627.3	535.7	1	C09.647.481
Leiomyoma_mir	8	820	3.8e-05	672.2	666.4	1	C04.557.450.590.450
Leiomyosarcoma_mir	1	36	0.0511	910	910	1	C04.557.450.795.455
Leprosy_mir	1	180	0.128	454.6	454.6	0	C01.252.410.040.552.386
Leukemia,-Acute_mir	1	120	0.092	535.7	535.7	1	None
Leukemia,-B-Cell_mir	12	1300	1.1e-06	615.8	535.7	1	None
Leukemia,-Biphenotypic,-Acute_mir	3	420	0.0132	639.1	910	1	C20.683.515.528.100
Leukemia,-lymphoblastic,-Acute_mir	1	120	0.092	535.7	535.7	1	None
Leukemia,-lymphoblastic,-Chronic_mir	1	36	0.0511	910	910	1	None
Leukemia,-Lymphocytic,-Chronic,-B-Cell_mir	45	6000	6.17e-18	594.6	535.7	1	None
Leukemia,-Myelogenous,-Chronic,-BCR-ABL-Positive_mir	11	2900	0.00214	355.7	454.6	1	None
Leukemia,-Myeloid,-Acute_mir	70	9400	5.51e-26	594.1	535.7	1	C04.557.337.539.275
Leukemia,-Myeloid,-Chronic-Phase_mir	5	270	0.000222	835.1	910	1	None
Leukemia,-Myeloid_mir	16	1700	1.78e-08	616.1	535.7	1	C04.557.337.539
Leukemia,-Promyelocytic,-Acute_mir	9	820	7.96e-06	693	535.7	1	C04.557.337.539.275.700
Leukemia-Lymphoma,-Adult-T-Cell_mir	15	2200	8.43e-07	516.4	535.7	1	None
Leukemia_mir	37	5600	7.78e-14	557	535.7	1	C04.557.337
Leukoplakia,-Oral_mir	1	36	0.0511	910	910	1	C23.300.816.513
Lichen-Planus,-Oral_mir	7	810	0.000163	619.5	535.7	0	C17.800.859.475.560.397
Lipid-Metabolism-Disorders_mir	1	180	0.128	454.6	454.6	0	C18.452.584
Liposarcoma_mir	4	380	0.00209	702.6	722.9	1	C04.557.450.795.465
Liver-Cirrhosis,-Biliary_mir	1	340	0.282	97.4	97.4	0	C06.552.630.400
Liver-Cirrhosis_mir	22	3700	2.2e-08	541.8	535.7	0	C06.552.630
Liver-Diseases,-Alcoholic_mir	1	120	0.092	535.7	535.7	0	C25.775.100.087.645
Liver-Diseases_mir	5	410	0.000499	744.1	910	0	C06.552
Liver-Failure_mir	7	930	0.000295	524.1	535.7	0	C06.552.308.500
Liver-Neoplasms_mir	17	2400	1.09e-07	662.6	910	1	C06.552.697
Long-QT-Syndrome_mir	2	71	0.0104	910	910	0	C23.550.073.547
Lung-Diseases,-Interstitial_mir	11	1300	3.87e-06	624.6	535.7	0	C08.381.483
Lung-Diseases_mir	1	120	0.092	535.7	535.7	0	C08.381
Lung-Neoplasms_mir	142	20000	7.26e-46	597.8	535.7	1	C08.785.520
Lupus-Erythematosus,-Systemic_mir	26	3400	1.87e-11	623.4	535.7	0	C20.111.590
Lupus-Nephritis_mir	5	1900	0.15	160.9	97.4	0	C20.111.590.560
Lupus-Vulgaris_mir	57	22000	0.000999	252.7	97.4	0	C17.800.838.765.820.470
Lymphoma,-B-Cell_mir	33	3300	6.69e-16	659.9	535.7	1	None
Lymphoma,-Extranodal-NK-T-Cell_mir	2	300	0.0406	495.2	495.2	1	None
Lymphoma,-Large-B-Cell,-Diffuse_mir	8	900	5.46e-05	664.2	666.4	1	None
Lymphoma,-Large-Cell,-Anaplastic_mir	11	1400	5.43e-06	581.6	535.7	1	None
Lymphoma,-Mantle-Cell_mir	11	1300	3.72e-06	569.7	535.7	1	None
Lymphoma,-Non-Hodgkin_mir	3	490	0.0188	481.6	454.6	1	None
Lymphoma,-Primary-Effusion_mir	14	680	1.65e-09	856.5	910	1	C20.683.515.761.480.150.592
Lymphoma,-T-Cell_mir	16	1700	2.04e-08	619.1	535.7	1	None
Lymphoma_mir	52	8700	4.27e-17	556.6	535.7	1	C20.683.515.761
Lymphoproliferative-Disorders_mir	3	430	0.0143	508.7	535.7	1	C20.683.515
Marek-Disease_mir	4	610	0.00687	495.2	495.2	0	C22.131.546
Mastocytosis,-Systemic_mir	2	690	0.207	97.4	97.4	0	C04.557.450.565.465.750
Medulloblastoma_mir	71	12000	1.7e-22	546.8	535.7	1	C04.557.580.625.600.590.500
Melanoma_mir	148	26000	6.71e-39	535.1	535.7	1	C04.557.665.510
Meningioma_mir	4	540	0.00487	613.3	722.9	0	C10.551.240.500.500
Mesothelioma_mir	33	3300	7.25e-16	693.9	797	0	C04.557.470.660.510
Metabolic-Diseases_mir	1	36	0.0511	910	910	0	C18.452
mirdis_lst	496	180000	2.45e-22	284.8	97.4	0	None
Mouth-Neoplasms_mir	27	3100	1.29e-12	709.5	910	1	C07.465.565
Moyamoya-Disease_mir	2	250	0.0301	535.7	535.7	0	C14.907.253.560.200.737
Multiple-Endocrine-Neoplasia-Type-1_mir	2	250	0.0301	535.7	535.7	0	C19.344.400.500
Multiple-Myeloma_mir	32	5700	7.6e-11	525.2	535.7	0	C20.683.780.650
Multiple-Sclerosis_mir	26	5600	1.48e-07	483.6	535.7	0	C20.111.258.250.500
Muscular-Disorders,-Atrophic_mir	48	8400	2.41e-15	475.6	535.7	0	C10.668.491.175
Muscular-Dystrophies_mir	10	2200	0.000858	383.3	276	0	C16.320.577
Muscular-Dystrophy,-Duchenne_mir	14	820	3.64e-09	824	910	0	C16.320.577.300
Muscular-Dystrophy,-Facioscapulohumeral_mir	6	700	0.000447	645	682.3	0	C16.320.577.400
Musculoskeletal-Abnormalities_mir	11	840	3.94e-07	739.9	910	0	C16.131.621
Myasthenia-Gravis_mir	1	340	0.282	97.4	97.4	0	C20.111.258.500
Mycosis-Fungoides_mir	10	590	4.92e-07	827	910	0	C20.683.515.761.480.750.800.550
Myelodysplastic-Syndromes_mir	39	4100	5.76e-18	688	910	0	C15.378.190.625
Myeloproliferative-Disorders_mir	6	890	0.00114	555.1	535.7	0	C15.378.190.636
Myocardial-Infarction_mir	33	3700	4.8e-15	660.9	797	0	C14.907.585.500
Myocardial-Ischemia_mir	6	840	0.000924	573.9	535.7	0	C14.907.585
Myocardial-Reperfusion-Injury_mir	2	300	0.0406	495.2	495.2	0	C23.550.767.877.500
Myocarditis_mir	1	180	0.128	454.6	454.6	0	C14.280.238.625
Myocardium_mir	6	500	0.000165	758.2	910	0	A10.690.552.750
Myocytes,-Cardiac_mir	12	1200	5.28e-07	701.3	853.5	0	A11.620.500
Myopia_mir	1	340	0.282	97.4	97.4	0	C11.744.636
Myositis-Ossificans_mir	1	120	0.092	535.7	535.7	0	C05.651.594.638
Myotonic-Dystrophy_mir	21	1800	1.4e-11	757.5	910	0	C16.320.577.500
Nasal-Polyps_mir	2	71	0.0104	910	910	0	C23.300.825.557
Nasopharyngeal-Neoplasms_mir	41	3600	4.05e-20	716	910	1	C09.775.549.650
Neoplasms,-Germ-Cell-and-Embryonal_mir	2	940	0.419	63.5	63.5	1	C04.557.465
Neoplasms,-Glandular-and-Epithelial_mir	2	71	0.0104	910	910	1	C04.557.470
Neoplasms,-Squamous-Cell_mir	34	6300	6.2e-11	506.2	535.7	1	C04.557.470.700
Neoplasms_mir	121	18000	3.89e-39	592.2	535.7	1	C04
Nephrosclerosis_mir	5	360	0.000367	760.3	910	0	C13.351.968.419.610
Nerve-Sheath-Neoplasms_mir	1	120	0.092	535.7	535.7	1	C10.668.829.725.500
Nervous-System-Diseases_mir	2	71	0.0104	910	910	0	C10
Neurilemmoma_mir	3	110	0.00233	910	910	0	C04.557.580.625.650.595
Neuroblastoma_mir	46	6100	3.24e-18	588.5	535.7	1	C04.557.580.625.600.590.650.550
Neurodegenerative-Diseases_mir	7	1600	0.00429	378.2	454.6	0	C10.574
Neurofibromatosis-2_mir	3	110	0.00233	910	910	0	C16.320.700.645.655
Neuroma,-Acoustic_mir	1	180	0.128	454.6	454.6		C10.292.910.600
Neutropenia_mir	2	300	0.0406	495.2	495.2	0	C15.378.553.546.184.564
Nevus,-Pigmented_mir	3	110	0.00233	910	910	0	C04.557.665.560.615
Obesity_mir	9	1200	4.61e-05	526.7	535.7	0	G07.100.100.160.120.699.500
Odontogenic-Tumors_mir	3	370	0.0107	535.7	535.7	1	C04.557.695
Oligodendroglioma_mir	1	36	0.0511	910	910	0	C04.557.580.625.600.380.590
Osteoarthritis_mir	7	1300	0.00132	438.3	454.6	0	C05.799.613
Osteolysis_mir	1	180	0.128	454.6	454.6	0	G11.427.213.150.570
Osteoporosis_mir	3	840	0.0842	611.9	910	0	C18.452.104.579
Osteosarcoma-_mir	1	180	0.128	454.6	454.6	1	None
Osteosarcoma_mir	48	6200	3.36e-19	593.5	535.7	1	C04.557.450.795.620
Ovarian-Neoplasms_mir	123	19000	2.07e-38	586.5	535.7	1	C19.391.630.705
Ovary-Syndrome_mir	1	120	0.092	535.7	535.7	0	None
Pain_mir	5	300	0.000276	821.5	910	0	G11.561.790.444
Pancreatic-Neoplasms_mir	106	15000	2.36e-36	611.3	535.7	1	C19.344.421
Panic-Disorder_mir	4	670	0.00895	502.7	535.7	0	F03.080.700
Papilary-thyroid-carcinoma_mir	2	250	0.0301	535.7	535.7	1	None
Parkinson-Disease_mir	33	3900	1.16e-14	625	535.7	0	C10.574.812
Patau-Syndrome_mir	3	370	0.0107	535.7	535.7	0	None
Pemphigus,-Benign-Familial_mir	1	36	0.0511	910	910	0	C17.800.865.858
Periodontal-Diseases_mir	5	680	0.00197	519.5	535.7	0	C07.465.714
Periodontitis_mir	17	3600	1.47e-05	504.7	535.7	0	C07.465.714.533
Pheochromocytoma_mir	3	430	0.0146	583.7	454.6	0	C04.557.580.625.650.700.725
Pituitary-Adenomas_mir	2	250	0.0301	535.7	535.7	1	None
Pituitary-Neoplasms_mir	16	1000	4.9e-10	793	910	1	C19.700.734
Polycystic-Kidney-Diseases_mir	7	780	0.000145	589.2	535.7	0	C16.320.798
Polycythemia-Vera_mir	9	1500	0.000205	460	535.7	0	C15.378.400.200.500
Pre-Eclampsia_mir	30	5700	1.12e-09	483.4	535.7	0	None
Precursor-B-Cell-Lymphoblastic-Leukemia-Lymphoma_mir	6	1400	0.00835	470.7	495.2	1	None
Precursor-Cell-Lymphoblastic-Leukemia-Lymphoma_mir	23	2100	4.03e-12	703.5	797	1	None
Precursor-T-Cell-Lymphoblastic-Leukemia-Lymphoma_mir	1	180	0.128	454.6	454.6	1	None
Pregnancy,-Ectopic_mir	3	1300	0.309	29.6	29.6	0	C13.703.733
Prion-Diseases_mir	3	810	0.0759	243.5	97.4	0	C10.574.843
Prolactinoma_mir	15	4300	0.00136	383.7	97.4	0	C19.700.734.792
Prostate-Neoplasms_mir	6	650	0.000353	700.8	876	1	None
Prostatic-Neoplasms_mir	120	21000	9.07e-34	557.1	535.7	1	C12.758.409.750
PRRSV-Infection_mir	4	500	0.00396	535.7	535.7	0	None
Psoriasis_mir	15	3000	1.56e-05	516.5	454.6	0	C17.800.859.675
Psychotic-Disorders_mir	2	250	0.0301	535.7	535.7	0	F03.700.675
Pulmonary-Disease,-Chronic-Obstructive_mir	16	1000	5.1e-10	794	910	0	C08.381.495.389
Pulmonary-Embolism_mir	1	340	0.282	97.4	97.4	0	C14.907.355.350.700
Pulmonary-Fibrosis_mir	2	220	0.025	682.3	682.3	0	C08.381.765
Radiation-Injuries_mir	1	36	0.0511	910	910	0	N06.850.810.300.360
Rectal-Neoplasms_mir	23	7900	0.00271	379.5	220.2	1	C06.405.469.860.180.500
Renal-Insufficiency_mir	1	180	0.128	454.6	454.6	0	C13.351.968.419.780
Reperfusion-Injury_mir	14	2200	2.8e-06	481.2	535.7	0	C23.550.767.877
Retinal-Degeneration_mir	9	590	2.37e-06	810.3	910	0	C11.768.585
Retinal-Neovascularization_mir	6	900	0.0012	560.4	495.2	0	C23.550.589.500.725
Retinoblastoma_mir	43	5000	1.08e-18	660.4	910	1	C11.768.717.760
Rhabdomyosarcoma_mir	10	440	2.19e-07	872.6	910	1	C04.557.450.795.550.660
Rhinitis,-Allergic,-Perennial_mir	9	1900	0.00106	455.7	454.6	0	C20.543.480.680.443.500
RNA-Virus-Infections_mir	1	210	0.149	324.5	324.5	0	C02.782
Salivary-Gland-Neoplasms_mir	24	4300	1.52e-08	494.7	535.7	1	C07.465.815.718
Sarcoma,-Ewing's_mir	6	480	0.000142	750	910	1	None
Sarcoma,-Ewing_mir	9	2000	0.00129	447.2	454.6	1	C04.557.450.795.620.800
Sarcoma,-Kaposi_mir	19	3500	4.79e-07	647.2	910	1	C04.557.645.750
Sarcoma,-Synovial_mir	3	110	0.00233	910	910	1	C04.557.450.795.875
Sarcoma_mir	4	140	0.000547	910	910	1	C04.557.450.795
SARS-Virus_mir	3	650	0.0395	362.6	454.6	0	B04.820.504.540.150.750
Schistosomiasis_mir	1	36	0.0511	910	910	0	C03.335.865.859
Schizophrenia_mir	34	3400	2.32e-16	684.5	535.7	0	F03.700.750
Scleroderma,-Localized_mir	1	36	0.0511	910	910	0	C17.800.767
Scleroderma,-Systemic_mir	15	1600	5.1e-08	674.8	797	0	C17.800.784
Sepsis_mir	14	2300	5.36e-06	530.8	535.7	0	C23.550.470.790.500
Sezary-Syndrome_mir	3	490	0.0188	481.6	454.6	0	C20.683.515.920
SIV-Infection_mir	1	180	0.128	454.6	454.6	0	None
Sjogren's-Syndrome_mir	2	250	0.0301	535.7	535.7	0	C20.111.199.774
Skin-Neoplasms_mir	4	800	0.0161	361.2	361.2	1	C17.800.882
Small-Cell-Lung-Carcinoma_mir	3	110	0.00233	910	910	1	C08.785.520.100.220.750
Spinal-Cord-Injuries_mir	7	660	7.81e-05	684.5	535.7	0	C26.819
Stomach-Diseases_mir	2	360	0.0539	454.6	454.6	0	C06.405.748
Stomach-Neoplasms-_mir	5	730	0.00258	503.3	535.7	1	None
Stomach-Neoplasms_mir	192	46000	3.71e-33	448.5	535.7	1	C06.405.748.789
Stroke_mir	16	2000	5.66e-08	658.3	910	0	C14.907.253.855
Supranuclear-Palsy,-Progressive_mir	1	120	0.092	535.7	535.7	0	C23.888.592.636.447.690
Synapses_mir	1	36	0.0511	910	910	0	A11.284.149.165.420.780
Testicular-Neoplasms_mir	6	2100	0.0811	352.4	316.6	1	C19.391.829.782
Thyroid-Neoplasms_mir	52	5700	1.61e-22	673.3	819.5	1	C19.874.788
Tongue-Neoplasms_mir	4	320	0.00154	722.9	722.9	1	C07.465.910.874
Tourette-Syndrome_mir	1	120	0.092	535.7	535.7	0	F03.625.992.850
Toxoplasma_mir	7	870	0.000225	535.7	535.7	0	B01.043.075.189.250.750.800
Toxoplasmosis_mir	8	1000	8.88e-05	535.7	535.7	0	C03.752.250.800
Trophoblasts_mir	6	1600	0.0215	243.5	97.4	0	A16.710.802
Tuberculosis,-Pulmonary_mir	27	10000	0.0136	259.2	97.4	0	C08.730.939
Urinary-Bladder-Neoplasms_mir	93	14000	1.22e-30	587	535.7	0	C13.351.968.829.707
Uterine-Cervical-Neoplasms_mir	58	8400	5.22e-21	569.6	535.7	1	C13.351.937.418.875.850
Vascular-Calcification_mir	3	370	0.0107	535.7	535.7	0	C18.452.174.130.780
Vascular-Diseases_mir	9	1100	3.72e-05	555.7	535.7	0	C14.907
Vitiligo_mir	1	120	0.092	535.7	535.7	0	C17.800.621.440.895
Waldenstrom-Macroglobulinemia_mir	9	1200	5.81e-05	628.2	910	0	C20.683.780.925
Wounds-and-Injuries_mir	6	540	0.000197	709.3	722.9	0	C26
